# Supplementary material for: Synergistic Photocatalytic Oxidation and Reductive Activation of Peroxymonosulfate by Bi-Based Heterojunction for Highly Efficient Organic Pollutant Degradation
Source: Nanomaterials (Basel). 2025 Mar 20;15(6):471. doi: 10.3390/nano15060471 (PMC11944557; doi:10.3390/nano15060471)
Supplement: Supplementary file 1 [file nanomaterials-15-00471-s001.zip]

Archive with 1 entries (1 files):
- nanomaterials-3535688-supplementary.pdf
